# Supplementary material for: Synergy Assessment of Four Antimicrobial Bioactive Compounds for the Combinational Treatment of Bacterial Pathogens
Source: Biomedicines. 2023 Aug 7;11(8):2216. doi: 10.3390/biomedicines11082216 (PMC10452528; doi:10.3390/biomedicines11082216)
Supplement: Supplementary file 1 [file biomedicines-11-02216-s001.zip]

Archive with 1 entries (1 files):
- biomedicines-2505753-supplementary.pdf
